# Supplementary material for: Two forms of death in ageing Caenorhabditis elegans
Source: Nat Commun. 2017 May 23;8:15458. doi: 10.1038/ncomms15458 (PMC5457527; doi:10.1038/ncomms15458)
Supplement: Supplementary Data 1 — Raw lifespan data with additional information (Ziehm tables). Includes an unpopulated Ziehm table on page 2. [file ncomms15458-s2.xlsx]

## Sheet: SI guide
Ziehm tables for Two forms of death allow for deconvolution of mortality in ageing Caenorhabditis elegans
Presented in this file are raw mortality data, which are supplementary to standard survival tables. This enables future investigators to reanalyze the data, for example, in data mining approaches, or for the purpose of resolving discrepancies between different published reports. To this end we employ a mortality data reporting format developed by M. Ziehm, which applies minimal reporting standard…
Data includes specification of causes of data censoring, as follows:
bag = bag of worms (death from internal hatching of eggs)
cont = contaminated (bacterial or fungal infection)
dis = disappeared (investigator failed to locate worm)
kil = killed (worm accidentally killed during handling)
cen = censored (censored without a recorded reason)
otw = on the wall (worms climbed wall of Petri dish and died from desiccation)
rup = rupture (internal organs extensively extruded through vulva)

## Sheet: Empty Ziehm Table
Publication:				Explanation:
Survival data contact:				Cohort name: as short and precise as possible
Date:				Description: optional longer description
Species:	C. elegans			Treatment / condition could be WT, chico+/-, CR 50%, drug adminitstration XY, etc
Definition of day 1:	First day of adulthood			Final format [type]-[DB]:[ID]-[dose] [unit]-[starttime] [unit]
Event/death definition:	No response to touch			Please provide database or literature references where possible e.g. FlybaseID, GeneID, Stocking No, …
Censoring definition:	<>			Type of event: for analysis everything apart from "death" will be interpreted as censor; with different censoring reasons explained in DB but not in analysis from file
Cohort name:	Control			Cohort name:				Cohort name:				Cohort name:				Cohort name:				Cohort name:				Cohort name:				Cohort name:
Description:	Live bacteria			Description:				Description:				Description:				Description:				Description:				Description:				Description:
Strain (background):	N2 CGCH			Strain (background):	N2			Strain (background):	N2			Strain (background):	N2			Strain (background):	N2			Strain (background):	N2			Strain (background):	N2			Strain (background):	N2
Sex (gender):	Hermaphrodites			Sex (gender):	Hermaphrodites			Sex (gender):	Hermaphrodites			Sex (gender):	Hermaphrodites			Sex (gender):	Hermaphrodites			Sex (gender):	Hermaphrodites			Sex (gender):	Hermaphrodites			Sex (gender):	Hermaphrodites
Matings:	Selfing			Matings:	Selfing			Matings:	Selfing			Matings:	Selfing			Matings:	Selfing			Matings:	Selfing			Matings:	Selfing			Matings:	Selfing
Temperature:	20˚C			Temperature:	20˚C			Temperature:	20˚C			Temperature:	20˚C			Temperature:	20˚C			Temperature:	20˚C			Temperature:	20˚C			Temperature:	20˚C
Humidity:	N/A			Humidity:	N/A			Humidity:	N/A			Humidity:	N/A			Humidity:	N/A			Humidity:	N/A			Humidity:	N/A			Humidity:	N/A
Light/dark cycle:	Dark			Light/dark cycle:	Dark			Light/dark cycle:	Dark			Light/dark cycle:	Dark			Light/dark cycle:	Dark			Light/dark cycle:	Dark			Light/dark cycle:	Dark			Light/dark cycle:	Dark
Noise:	N/A			Noise:	N/A			Noise:	N/A			Noise:	N/A			Noise:	N/A			Noise:	N/A			Noise:	N/A			Noise:	N/A
Food and liquid:	NGM OP50			Food and liquid:	NGM OP50			Food and liquid:	NGM OP50			Food and liquid:	NGM OP50			Food and liquid:	NGM OP50			Food and liquid:	NGM OP50			Food and liquid:	NGM OP50			Food and liquid:	NGM OP50
Housing:	60 mm agar plates			Housing:	60 mm agar plates			Housing:	60 mm agar plates			Housing:	60 mm agar plates			Housing:	60 mm agar plates			Housing:	60 mm agar plates			Housing:	60 mm agar plates			Housing:	60 mm agar plates
Animals/housing:	25			Animals/housing:	25			Animals/housing:	25			Animals/housing:	25			Animals/housing:	25			Animals/housing:	25			Animals/housing:	25			Animals/housing:	25
Group composition:	<>			Group composition:	<>			Group composition:	<>			Group composition:	<>			Group composition:	<>			Group composition:	<>			Group composition:	<>			Group composition:	<>
Treatment / condition:	Live bacteria			Treatment / condition:				Treatment / condition:				Treatment / condition:				Treatment / condition:				Treatment / condition:				Treatment / condition:				Treatment / condition:
Time unit:	Days			Time unit:	Days			Time unit:	Days			Time unit:	Days			Time unit:	Days			Time unit:	Days			Time unit:	Days			Time unit:	Days
	0				0				0				0				0				0				0				0
Age	Number of events	Type of event		Age	Number of events	Type of event		Age	Number of events	Type of event		Age	Number of events	Type of event		Age	Number of events	Type of event		Age	Number of events	Type of event		Age	Number of events	type of event		Age	Number of events	Type of event

## Sheet: N2 UMC UCL
Publication:				Explanation:
Survival data contact:	david.gems@ucl.ac.uk			Cohort name: as short and precise as possible
Date:	N/A			Description: optional longer description
Species:	C. elegans			Treatment / condition could be WT, chico+/-, CR 50%, drug adminitstration XY, etc
Definition of day 1:	First day of adulthood			Final format [type]-[DB]:[ID]-[dose] [unit]-[starttime] [unit]
Event/death definition:	No response to touch			Please provide database or literature references where possible e.g. FlybaseID, GeneID, Stocking No, …
Censoring definition:	<>			Type of event: for analysis everything apart from "death" will be interpreted as censor; with different censoring reasons explained in DB but not in analysis from file
Cohort name:	N2 Missouri (no outliers) 1994-1996			Cohort name:	N2 UCL (no outliers) 1998-2000
Description:				Description:
Strain (background):	N2			Strain (background):	N2
Sex (gender):	Hermaphrodites			Sex (gender):	Hermaphrodites
Matings:	Selfing			Matings:	Selfing
Temperature:	20˚C			Temperature:	20˚C
Humidity:	N/A			Humidity:	N/A
Light/dark cycle:	Dark			Light/dark cycle:	Dark
Noise:	N/A			Noise:	N/A
Food and liquid:	NGM OP50			Food and liquid:	NGM OP50
Housing:	60 mm agar plates			Housing:	60 mm agar plates
Animals/housing:	N/A			Animals/housing:	N/A
Group composition:	<>			Group composition:	<>
Treatment / condition:				Treatment / condition:
Time unit:	Days			Time unit:	Days
	567				946
Age	Number of events	Type of event		Age	Number of events	Type of event
1	1	cen		1	1	cen
1	1	otw		1	1	kil
1	1	dis		1	0
1	0			2	12	cen
2	1	otw		2	7	otw
2	1			2	3	dis
3	1	otw		2	0
3	2			3	10	cen
4	2	cen		3	19	otw
4	1	otw		3	4	dis
4	3	dis		3	0
4	1			4	14	cen
5	1	otw		4	13	otw
5	1	kil		4	1
5	1	dis		5	7	cen
5	0			5	16	otw
6	1	cen		5	4	dis
6	2			5	0
7	1	otw		6	6	cen
7	4			6	3	bag
8	1	dis		6	9	otw
8	11			6	1	kil
9	1	otw		6	1	dis
9	10			6	0
10	1	otw		7	19	cen
10	9			8	11	cen
11	14			8	2	bag
12	19			8	5	otw
13	1	dis		8	2
13	20			9	5	cen
14	27			9	6	otw
15	44			9	3	dis
16	1	dis		9	3
16	41			10	3	cen
17	65			10	1	otw
18	14	dis		10	4
18	58			11	18	cen
19	1	dis		11	1	bag
19	66			11	2	otw
20	51			11	1	dis
21	21	cen		11	19
21	29			12	1	otw
22	16			12	8
23	9			13	4	cen
24	7			13	2	bag
25	3			13	4	otw
26	1			13	18
				14	2	cen
				14	7	otw
				14	16
				15	4	cen
				15	26
				16	10	cen
				16	36
				17	2	cen
				17	3	dis
				17	34
				18	2	otw
				18	60
				19	2	cen
				19	74
				20	3	cen
				20	80
				21	8	cen
				21	35
				22	4	cen
				22	2	dis
				22	86
				23	36
				24	38
				25	32
				26	20
				27	12
				28	24
				29	2
				30	2
				31	4
				32	4
				33	1
				34	1

## Sheet: Carbenicillin shift 1
Publication:				Explanation:
Survival data contact:	david.gems@ucl.ac.uk			Cohort name: as short and precise as possible
Date:	2016-02-01			Description: optional longer description
Species:	C. elegans			Treatment / condition could be WT, chico+/-, CR 50%, drug adminitstration XY, etc
Definition of day 1:	First day of adulthood			Final format [type]-[DB]:[ID]-[dose] [unit]-[starttime] [unit]
Event/death definition:	No response to touch			Please provide database or literature references where possible e.g. FlybaseID, GeneID, Stocking No, …
Censoring definition:	<>			Type of event: for analysis everything apart from "death" will be interpreted as censor; with different censoring reasons explained in DB but not in analysis from file
Cohort name:	Control			Cohort name:	Day 1 shift			Cohort name:	Day 2 shift			Cohort name:	Day 4 shift			Cohort name:	Day 6 shift			Cohort name:	Day 11 shift			Cohort name:	Day 15 shift			Cohort name:	Carbenicillin
Description:	Control			Description:	Carbenicillin until day 1			Description:	Carbenicillin until day 2			Description:	Carbenicillin until day 4			Description:	Carbenicillin until day 6			Description:	Carbenicillin until day 11			Description:	Carbenicillin until day 15			Description:	Carbenicillin from egg
Strain (background):	N2 CGCH			Strain (background):	N2 CGCH			Strain (background):	N2 CGCH			Strain (background):	N2 CGCH			Strain (background):	N2 CGCH			Strain (background):	N2 CGCH			Strain (background):	N2 CGCH			Strain (background):	N2 CGCH
Sex (gender):	Hermaphrodites			Sex (gender):	Hermaphrodites			Sex (gender):	Hermaphrodites			Sex (gender):	Hermaphrodites			Sex (gender):	Hermaphrodites			Sex (gender):	Hermaphrodites			Sex (gender):	Hermaphrodites			Sex (gender):	Hermaphrodites
Matings:	Selfing			Matings:	Selfing			Matings:	Selfing			Matings:	Selfing			Matings:	Selfing			Matings:	Selfing			Matings:	Selfing			Matings:	Selfing
Temperature:	20˚C			Temperature:	20˚C			Temperature:	20˚C			Temperature:	20˚C			Temperature:	20˚C			Temperature:	20˚C			Temperature:	20˚C			Temperature:	20˚C
Humidity:	N/A			Humidity:	N/A			Humidity:	N/A			Humidity:	N/A			Humidity:	N/A			Humidity:	N/A			Humidity:	N/A			Humidity:	N/A
Light/dark cycle:	Dark			Light/dark cycle:	Dark			Light/dark cycle:	Dark			Light/dark cycle:	Dark			Light/dark cycle:	Dark			Light/dark cycle:	Dark			Light/dark cycle:	Dark			Light/dark cycle:	Dark
Noise:	N/A			Noise:	N/A			Noise:	N/A			Noise:	N/A			Noise:	N/A			Noise:	N/A			Noise:	N/A			Noise:	N/A
Food and liquid:	NGM OP50			Food and liquid:	NGM OP50			Food and liquid:	NGM OP50			Food and liquid:	NGM OP50			Food and liquid:	NGM OP50			Food and liquid:	NGM OP50			Food and liquid:	NGM OP50			Food and liquid:	NGM OP50
Housing:	60 mm agar plates			Housing:	60 mm agar plates			Housing:	60 mm agar plates			Housing:	60 mm agar plates			Housing:	60 mm agar plates			Housing:	60 mm agar plates			Housing:	60 mm agar plates			Housing:	60 mm agar plates
Animals/housing:	25			Animals/housing:	25			Animals/housing:	25			Animals/housing:	25			Animals/housing:	25			Animals/housing:	25			Animals/housing:	25			Animals/housing:	25
Group composition:	<>			Group composition:	<>			Group composition:	<>			Group composition:	<>			Group composition:	<>			Group composition:	<>			Group composition:	<>			Group composition:	<>
Treatment / condition:	No carbenicillin			Treatment / condition:	Carbenicillin until day 1			Treatment / condition:	Carbenicillin until day 2			Treatment / condition:	Carbenicillin until day 4			Treatment / condition:	Carbenicillin until day 6			Treatment / condition:	Carbenicillin until day 11			Treatment / condition:	Carbenicillin until day 15			Treatment / condition:	Carbenicillin from egg
Time unit:	Days			Time unit:	Days			Time unit:	Days			Time unit:	Days			Time unit:	Days			Time unit:	Days			Time unit:	Days			Time unit:	Days
	72				68				68				63				61				60				55				71
Age	Number of events	Type of event		Age	Number of events	Type of event		Age	Number of events	Type of event		Age	Number of events	Type of event		Age	Number of events	Type of event		Age	Number of events	Type of event		Age	Number of events	type of event		Age	Number of events	Type of event
1	1	otw		1	2	dis		2	1	bag		4	2	bag		7	1	bag		11	1	exp		16	8			1	1	exp
2	1	bag		2	1	bag		2	1	exp		7	2	exp		9	1	exp		14	2			18	6			2	1	dis
3	4	exp		3	1	dis		3	1	bag		9	2	exp		9	1			16	3			21	1	dis		3	2	bag
3	1	bag		4	1	dis		4	1	bag		9	1			11	1	bag		18	6			21	8			14	1	exp
3	1	dis		4	1	bag		7	1	otw		11	4			14	1	exp		21	25			23	7			14	1
4	1	bag		7	2	exp		7	1	exp		14	2	exp		14	3			23	11			25	15			16	1
7	1	exp		9	1			7	1	bag		14	7			16	8			25	9			28	6			18	2
11	1	exp		11	6			9	1	otw		16	7			18	7			28	3			30	3			21	2
11	5			14	15			9	3			18	4			21	19							32	1			23	5
14	2	exp		16	7			11	10			21	12			23	3											25	5
14	9			18	3			14	10			23	8			25	6											28	15
16	1	exp		21	6			16	3			25	6			28	9											30	15
16	10			23	8			18	1	exp		28	5			32	1											32	5
18	9			25	3			18	4			35	1															35	10
21	13			28	11			21	11																			37	4
23	5							23	7																			39	1
25	3							25	4
28	2							28	4
30	2							30	2
								32	1

## Sheet: Carbenicillin shift 2
Publication:				Explanation:
Survival data contact:	david.gems@ucl.ac.uk			Cohort name: as short and precise as possible
Date:	2015-01-19			Description: optional longer description
Species:	C. elegans			Treatment / condition could be WT, chico+/-, CR 50%, drug adminitstration XY, etc
Definition of day 1:	First day of adulthood			Final format [type]-[DB]:[ID]-[dose] [unit]-[starttime] [unit]
Event/death definition:	No response to touch			Please provide database or literature references where possible e.g. FlybaseID, GeneID, Stocking No, …
Censoring definition:	<>			Type of event: for analysis everything apart from "death" will be interpreted as censor; with different censoring reasons explained in DB but not in analysis from file
Cohort name:	Control			Cohort name:	Day 1 shift			Cohort name:	Day 2 shift			Cohort name:	Day 4 shift			Cohort name:	Day 6 shift			Cohort name:	Day 11 shift			Cohort name:	Day 15 shift			Cohort name:	Carbenicillin
Description:	Control			Description:	Carbenicillin until day 1			Description:	Carbenicillin until day 2			Description:	Carbenicillin until day 4			Description:	Carbenicillin until day 6			Description:	Carbenicillin until day 11			Description:	Carbenicillin until day 15			Description:	Carbenicillin from egg
Strain (background):	N2 CGCH			Strain (background):	N2 CGCH			Strain (background):	N2 CGCH			Strain (background):	N2 CGCH			Strain (background):	N2 CGCH			Strain (background):	N2 CGCH			Strain (background):	N2 CGCH			Strain (background):	N2 CGCH
Sex (gender):	Hermaphrodites			Sex (gender):	Hermaphrodites			Sex (gender):	Hermaphrodites			Sex (gender):	Hermaphrodites			Sex (gender):	Hermaphrodites			Sex (gender):	Hermaphrodites			Sex (gender):	Hermaphrodites			Sex (gender):	Hermaphrodites
Matings:	Selfing			Matings:	Selfing			Matings:	Selfing			Matings:	Selfing			Matings:	Selfing			Matings:	Selfing			Matings:	Selfing			Matings:	Selfing
Temperature:	20˚C			Temperature:	20˚C			Temperature:	20˚C			Temperature:	20˚C			Temperature:	20˚C			Temperature:	20˚C			Temperature:	20˚C			Temperature:	20˚C
Humidity:	N/A			Humidity:	N/A			Humidity:	N/A			Humidity:	N/A			Humidity:	N/A			Humidity:	N/A			Humidity:	N/A			Humidity:	N/A
Light/dark cycle:	Dark			Light/dark cycle:	Dark			Light/dark cycle:	Dark			Light/dark cycle:	Dark			Light/dark cycle:	Dark			Light/dark cycle:	Dark			Light/dark cycle:	Dark			Light/dark cycle:	Dark
Noise:	N/A			Noise:	N/A			Noise:	N/A			Noise:	N/A			Noise:	N/A			Noise:	N/A			Noise:	N/A			Noise:	N/A
Food and liquid:	NGM OP50			Food and liquid:	NGM OP50			Food and liquid:	NGM OP50			Food and liquid:	NGM OP50			Food and liquid:	NGM OP50			Food and liquid:	NGM OP50			Food and liquid:	NGM OP50			Food and liquid:	NGM OP50
Housing:	60 mm agar plates			Housing:	60 mm agar plates			Housing:	60 mm agar plates			Housing:	60 mm agar plates			Housing:	60 mm agar plates			Housing:	60 mm agar plates			Housing:	60 mm agar plates			Housing:	60 mm agar plates
Animals/housing:	25			Animals/housing:	25			Animals/housing:	25			Animals/housing:	25			Animals/housing:	25			Animals/housing:	25			Animals/housing:	25			Animals/housing:	25
Group composition:	<>			Group composition:	<>			Group composition:	<>			Group composition:	<>			Group composition:	<>			Group composition:	<>			Group composition:	<>			Group composition:	<>
Treatment / condition:	No carbenicillin			Treatment / condition:	Carbenicillin until day 1			Treatment / condition:	Carbenicillin until day 2			Treatment / condition:	Carbenicillin until day 4			Treatment / condition:	Carbenicillin until day 6			Treatment / condition:	Carbenicillin until day 11			Treatment / condition:	Carbenicillin until day 15			Treatment / condition:	Carbenicillin from egg
Time unit:	Days			Time unit:	Days			Time unit:	Days			Time unit:	Days			Time unit:	Days			Time unit:	Days			Time unit:	Days			Time unit:	Days
	56				57				57				55				54				48				47				58
Age	Number of events	Type of event		Age	Number of events	Type of event		Age	Number of events	Type of event		Age	Number of events	Type of event		Age	Number of events	Type of event		Age	Number of events	Type of event		Age	Number of events	type of event		Age	Number of events	Type of event
1	1	dis		2	1	rup		4	1	bag		6	1	rup		6	4	otw		12	2			17	1			2	1	bag
2	1	rup		2	1	bag		6	2	rup		8	1			12	1			14	1			18	1			3	1	bag
3	1	bag		3	1	rup		6	2	bag		10	2			14	3			16	2			19	1			4	2	bag
6	1	rup		3	1	bag		8	1			11	2			15	4			17	1			21	5			4	1	rup
6	1	bag		4	1	bag		9	1			12	2			16	2			18	1			22	4			11	1	otw
6	1	dis		4	1	dis		10	2			14	9			17	7			19	7			23	6			12	1	otw
7	1	dis		10	2			11	4			15	4			18	4			21	11			24	7			14	3
8	1			11	3			12	4			16	5			19	6			22	7			25	6			16	1
9	1	rup		12	4			14	2			17	3			21	3			23	7			26	7			17	1	kil
10	3			14	3			15	1			18	4			22	4			24	2			28	6			17	2
11	1			15	4			16	2			19	1			23	5			25	3			29	1			18	2
12	5			16	4			17	2			21	5			24	4			26	3			30	1			21	4
14	4			17	2			18	3			22	3			25	1			28	1			32	1			22	3
14	1	dis		18	1			19	2			23	5			26	3											23	6
15	1			19	5			21	8			24	3			28	2											24	5
16	8	cont		21	5			22	3			25	1			30	1											25	3
17	2	cont		22	3			23	6			26	1															26	4
18	5			23	1	kil		24	3			28	2															28	2
21	3			23	2			25	1			31	1															29	6
22	4			24	2			26	3																			31	2
23	1			25	4			28	3																			32	4
24	2			26	2			38	1																			33	1
25	2			28	4																							35	2
26	2
29	1
30	1
32	1

## Sheet: eat-2 1
Publication:				Explanation:
Survival data contact:	david.gems@ucl.ac.uk			Cohort name: as short and precise as possible
Date:	2016-10-22			Description: optional longer description
Species:	C. elegans			Treatment / condition could be WT, chico+/-, CR 50%, drug adminitstration XY, etc
Definition of day 1:	First day of adulthood			Final format [type]-[DB]:[ID]-[dose] [unit]-[starttime] [unit]
Event/death definition:	No response to touch			Please provide database or literature references where possible e.g. FlybaseID, GeneID, Stocking No, …
Censoring definition:	<>			Type of event: for analysis everything apart from "death" will be interpreted as censor; with different censoring reasons explained in DB but not in analysis from file
Cohort name:	N2			Cohort name:	eat-2
Description:	Control			Description:	eat-2(ad1116)
Strain (background):	N2 CGCH			Strain (background):	DA1116
Sex (gender):	Hermaphrodites			Sex (gender):	Hermaphrodites
Matings:	Selfing			Matings:	Selfing
Temperature:	20˚C			Temperature:	20˚C
Humidity:	N/A			Humidity:	N/A
Light/dark cycle:	Dark			Light/dark cycle:	Dark
Noise:	N/A			Noise:	N/A
Food and liquid:	NGM OP50			Food and liquid:	NGM OP50
Housing:	60 mm agar plates			Housing:	60 mm agar plates
Animals/housing:	35			Animals/housing:	35
Group composition:	<>			Group composition:	<>
Treatment / condition:	live bacteria			Treatment / condition:	live bacteria
Time unit:	Days			Time unit:	Days
	70				70
Age	Number of events	Type of event		Age	Number of events	Type of event
5	1	rup		3	2	dis
5	6	dis		5	1	otw
5	1	otw		7	3	bag
9	1			9	3	bag
11	2	rup		9	2
11	11			11	3	bag
13	2	rup		11	1	dis
13	4			11	3
16	12			13	1	bag
18	4			13	4
21	10	cont		16	2
21	6			18	10
23	1	cont		21	12
23	3			23	1	otw
25	5			23	6
30	1			25	8
				27	4
				32	1
				34	2
				39	1

## Sheet: eat-2 2
Publication:				Explanation:
Survival data contact:	david.gems@ucl.ac.uk			Cohort name: as short and precise as possible
Date:	2016-11-14			Description: optional longer description
Species:	C. elegans			Treatment / condition could be WT, chico+/-, CR 50%, drug adminitstration XY, etc
Definition of day 1:	First day of adulthood			Final format [type]-[DB]:[ID]-[dose] [unit]-[starttime] [unit]
Event/death definition:	No response to touch			Please provide database or literature references where possible e.g. FlybaseID, GeneID, Stocking No, …
Censoring definition:	<>			Type of event: for analysis everything apart from "death" will be interpreted as censor; with different censoring reasons explained in DB but not in analysis from file
Cohort name:	N2			Cohort name:	eat-2
Description:	Control			Description:	eat-2(ad1116)
Strain (background):	N2 CGCH			Strain (background):	DA1116
Sex (gender):	Hermaphrodites			Sex (gender):	Hermaphrodites
Matings:	Selfing			Matings:	Selfing
Temperature:	20˚C			Temperature:	20˚C
Humidity:	N/A			Humidity:	N/A
Light/dark cycle:	Dark			Light/dark cycle:	Dark
Noise:	N/A			Noise:	N/A
Food and liquid:	NGM OP50			Food and liquid:	NGM OP50
Housing:	60 mm agar plates			Housing:	60 mm agar plates
Animals/housing:	35			Animals/housing:	35
Group composition:	<>			Group composition:	<>
Treatment / condition:	live bacteria			Treatment / condition:	live bacteria
Time unit:	Days			Time unit:	Days
	70				70
Age	Number of events	Type of event		Age	Number of events	Type of event
2	2	bag		2	1	bag
3	1	dis		4	2	bag
6	3	bag		4	1	otw
8	2			6	1	bag
10	9			10	5
11	4			10	2	bag
13	4			11	2
13	1	dis		13	2
14	1			14	2
16	3			16	2
17	3			16	1	dis
19	9			17	1
21	7			19	7
23	10			21	3
25	6			23	10
27	2			25	7
29	2			27	6
31	1			29	3
				31	1
				33	2
				38	1

## Sheet: UV 1 and UV shift
Publication:				Explanation:
Survival data contact:	david.gems@ucl.ac.uk			Cohort name: as short and precise as possible
Date:	2015-04-13			Description: optional longer description
Species:	C. elegans			Treatment / condition could be WT, chico+/-, CR 50%, drug adminitstration XY, etc
Definition of day 1:	First day of adulthood			Final format [type]-[DB]:[ID]-[dose] [unit]-[starttime] [unit]
Event/death definition:	No response to touch			Please provide database or literature references where possible e.g. FlybaseID, GeneID, Stocking No, …
Censoring definition:	<>			Type of event: for analysis everything apart from "death" will be interpreted as censor; with different censoring reasons explained in DB but not in analysis from file
Cohort name:	Control			Cohort name:	Day 1 shift			Cohort name:	Day 2 shift			Cohort name:	Day 4 shift			Cohort name:	Day 6 shift			Cohort name:	Day 11 shift			Cohort name:	Day 15 shift			Cohort name:	UV
Description:	Live bacteria			Description:	On UV-killed until day 1			Description:	On UV-killed until day 2			Description:	On UV-killed until day 4			Description:	On UV-killed until day 6			Description:	On UV-killed until day 11			Description:	On UV-killed until day 15			Description:	On UV-killed from egg
Strain (background):	N2 CGCH			Strain (background):	N2 CGCH			Strain (background):	N2 CGCH			Strain (background):	N2 CGCH			Strain (background):	N2 CGCH			Strain (background):	N2 CGCH			Strain (background):	N2 CGCH			Strain (background):	N2 CGCH
Sex (gender):	Hermaphrodites			Sex (gender):	Hermaphrodites			Sex (gender):	Hermaphrodites			Sex (gender):	Hermaphrodites			Sex (gender):	Hermaphrodites			Sex (gender):	Hermaphrodites			Sex (gender):	Hermaphrodites			Sex (gender):	Hermaphrodites
Matings:	Selfing			Matings:	Selfing			Matings:	Selfing			Matings:	Selfing			Matings:	Selfing			Matings:	Selfing			Matings:	Selfing			Matings:	Selfing
Temperature:	20˚C			Temperature:	20˚C			Temperature:	20˚C			Temperature:	20˚C			Temperature:	20˚C			Temperature:	20˚C			Temperature:	20˚C			Temperature:	20˚C
Humidity:	N/A			Humidity:	N/A			Humidity:	N/A			Humidity:	N/A			Humidity:	N/A			Humidity:	N/A			Humidity:	N/A			Humidity:	N/A
Light/dark cycle:	Dark			Light/dark cycle:	Dark			Light/dark cycle:	Dark			Light/dark cycle:	Dark			Light/dark cycle:	Dark			Light/dark cycle:	Dark			Light/dark cycle:	Dark			Light/dark cycle:	Dark
Noise:	N/A			Noise:	N/A			Noise:	N/A			Noise:	N/A			Noise:	N/A			Noise:	N/A			Noise:	N/A			Noise:	N/A
Food and liquid:	NGM OP50			Food and liquid:	NGM OP50			Food and liquid:	NGM OP50			Food and liquid:	NGM OP50			Food and liquid:	NGM OP50			Food and liquid:	NGM OP50			Food and liquid:	NGM OP50			Food and liquid:	NGM OP50
Housing:	60 mm agar plates			Housing:	60 mm agar plates			Housing:	60 mm agar plates			Housing:	60 mm agar plates			Housing:	60 mm agar plates			Housing:	60 mm agar plates			Housing:	60 mm agar plates			Housing:	60 mm agar plates
Animals/housing:	25			Animals/housing:	25			Animals/housing:	25			Animals/housing:	25			Animals/housing:	25			Animals/housing:	25			Animals/housing:	25			Animals/housing:	25
Group composition:	<>			Group composition:	<>			Group composition:	<>			Group composition:	<>			Group composition:	<>			Group composition:	<>			Group composition:	<>			Group composition:	<>
Treatment / condition:	Live bacteria			Treatment / condition:	On UV-killed until day 1			Treatment / condition:	On UV-killed until day 2			Treatment / condition:	On UV-killed until day 4			Treatment / condition:	On UV-killed until day 6			Treatment / condition:	On UV-killed until day 11			Treatment / condition:	On UV-killed until day 15			Treatment / condition:	On UV-killed from egg
Time unit:	Days			Time unit:	Days			Time unit:	Days			Time unit:	Days			Time unit:	Days			Time unit:	Days			Time unit:	Days			Time unit:	Days
	85				75				75				75				75				75				75				101
Age	Number of events	Type of event		Age	Number of events	Type of event		Age	Number of events	Type of event		Age	Number of events	Type of event		Age	Number of events	Type of event		Age	Number of events	Type of event		Age	Number of events	type of event		Age	Number of events	Type of event
1	1	rup		2	1	bag		2	2	bag		1	1	rup		2	2	bag		2	1	bag		1	1	rup		2	1	dis
2	3	bag		2	1	rup		2	1	otw		2	4	bag		2	1	rup		2	1	otw		2	1	bag		3	1	bag
2	1	rup		3	1	bag		3	1	bag		3	1	rup		3	2	bag		3	1	bag		2	2	rup		4	1	rup
3	2	bag		4	1	rup		3	1	rup		5	2	bag		5	2	bag		5	1	bag		5	1	bag		5	3	rup
3	2	dis		4	1	dis		5	1	bag		6	1	rup		6	4	bag		7	1	bag		6	2	rup		5	2	bag
4	1	bag		7	1	rup		5	1	rup		6	2	bag		7	1	bag		11	2	rup		7	1	bag		6	3	rup
4	1	otw		7	1	bag		6	3	bag		7	1	rup		8	1	rup		12	1	rup		10	2	rup		6	1	bag
5	2	bags		8	4			7	1	bag		8	1	bag		11	1			14	2	rup		16	2			8	1	bag
5	1	rup		8	1	bag		9	1			10	3			11	1	bag		14	1			18	6			11	3	rup
6	1	dis		9	5			10	1	dis		11	1			12	2			16	1			21	1	dis		14	1	rup
6	1			9	1	bag		10	3			12	5			14	3			18	4			21	13			14	1
8	1			10	6			11	1			14	5			15	1			21	31			23	27			15	1	rup
9	2			11	4			11	1	otw		15	4			16	2			23	22			25	12			18	1
9	1	otw		12	8			12	4			16	1			18	14			25	5			28	4			21	8
10	13			14	7			14	4			18	8			21	18			28	1							23	4
10	1	rup		15	3			15	2			21	13			23	14											25	12
11	3			16	1			16	3			23	14			25	2											28	25
12	7			18	4			18	1	otw		25	7			28	3											30	16
14	5			21	7			18	8			30	1			30	1											32	13
15	2			23	7			21	14																			35	2
16	5			25	4			23	11																			37	1
18	2			28	4			25	4
21	7			30	1			28	6
23	11			35	1
23	1	dis
25	7
28	1

## Sheet: UV 2
Publication:				Explanation:
Survival data contact:	david.gems@ucl.ac.uk			Cohort name: as short and precise as possible
Date:	2015-01-26			Description: optional longer description
Species:	C. elegans			Treatment / condition could be WT, chico+/-, CR 50%, drug adminitstration XY, etc
Definition of day 1:	First day of adulthood			Final format [type]-[DB]:[ID]-[dose] [unit]-[starttime] [unit]
Event/death definition:	No response to touch			Please provide database or literature references where possible e.g. FlybaseID, GeneID, Stocking No, …
Censoring definition:	<>			Type of event: for analysis everything apart from "death" will be interpreted as censor; with different censoring reasons explained in DB but not in analysis from file
Cohort name:	Control			Cohort name:	UV
Description:	Live bacteria			Description:	UV-killed bacteria from egg
Strain (background):	N2 CGCH			Strain (background):	N2 CGCH
Sex (gender):	Hermaphrodites			Sex (gender):	Hermaphrodites
Matings:	Selfing			Matings:	Selfing
Temperature:	20˚C			Temperature:	20˚C
Humidity:	N/A			Humidity:	N/A
Light/dark cycle:	Dark			Light/dark cycle:	Dark
Noise:	N/A			Noise:	N/A
Food and liquid:	NGM OP50			Food and liquid:	NGM OP50
Housing:	60 mm agar plates			Housing:	60 mm agar plates
Animals/housing:	25			Animals/housing:	25
Group composition:	<>			Group composition:	<>
Treatment / condition:	Live bacteria			Treatment / condition:	UV-killed bacteria from egg
Time unit:	Days			Time unit:	Days
	114				100
Age	Number of events	Type of event		Age	Number of events	Type of event
1	3	rup		2	1	otw
2	2	dis		3	1	bag
2	2	bag		4	1	bag
2	1	rup		5	2	bag
3	1	bag		5	1	dis
4	1	otw		7	6	rup
5	3	bag		7	1	bag
5	1	dis		7	1	cen
7	3	rup		9	1	dis
7	1	bag		9	1	rup
9	2	rup		10	3	rup
9	1			10	1	cen
10	1	rup		11	1
10	2			11	1	cen
11	1	dis		14	2
11	1	bag		14	1	rup
11	8			15	1	rup
12	8			18	1
14	6			18	1	otw
15	7			19	4
16	5			21	3
17	2			22	2
18	6			23	13
19	1	dis		24	2	cont
19	9			24	11
21	9			25	3
22	7			26	4
23	8			28	8
24	2			29	10
25	2			30	5
26	5			31	2
28	2			32	3
32	1			35	1
				37	1

## Sheet: carb 1
Publication:				Explanation:
Survival data contact:	david.gems@ucl.ac.uk			Cohort name: as short and precise as possible
Date:	2015-05-11			Description: optional longer description
Species:	C. elegans			Treatment / condition could be WT, chico+/-, CR 50%, drug adminitstration XY, etc
Definition of day 1:	First day of adulthood			Final format [type]-[DB]:[ID]-[dose] [unit]-[starttime] [unit]
Event/death definition:	No response to touch			Please provide database or literature references where possible e.g. FlybaseID, GeneID, Stocking No, …
Censoring definition:	<>			Type of event: for analysis everything apart from "death" will be interpreted as censor; with different censoring reasons explained in DB but not in analysis from file
Cohort name:	Control			Cohort name:	carb
Description:	Live bacteria			Description:	carbenicillin-treated bacteria from L4
Strain (background):	N2 CGCH			Strain (background):	N2 CGCH
Sex (gender):	Hermaphrodites			Sex (gender):	Hermaphrodites
Matings:	Selfing			Matings:	Selfing
Temperature:	20˚C			Temperature:	20˚C
Humidity:	N/A			Humidity:	N/A
Light/dark cycle:	Dark			Light/dark cycle:	Dark
Noise:	N/A			Noise:	N/A
Food and liquid:	NGM OP50			Food and liquid:	NGM OP50
Housing:	60 mm agar plates			Housing:	60 mm agar plates
Animals/housing:	25			Animals/housing:	25
Group composition:	<>			Group composition:	<>
Treatment / condition:	Live bacteria			Treatment / condition:	UV-killed bacteria from egg
Time unit:	Days			Time unit:	Days
	50				50
Age	Number of events	Type of event		Age	Number of events	Type of event
5	1	cen		13	1
5	1	cen		13	1
5	1	cen		17	1
7	1	cen		17	1
7	1	cen		18	1
9	1	cen		18	1
11	1	cen		19	1
18	1	cen		19	1
8	1			25	1
9	1			26	1
9	1			26	1
10	1			26	1
10	1			26	1
11	1			27	1
11	1			28	1
11	1			31	1
12	1			31	1
12	1			31	1
12	1			31	1
12	1			32	1
12	1			32	1
13	1			32	1
14	1			32	1
20	1			32	1
12	1			32	1
13	1			32	1
14	1			32	1
14	1			32	1
17	1			32	1
17	1			32	1
17	1			32	1
17	1			32	1
17	1			32	1
17	1			32	1
19	1			32	1
19	1			33	1
20	1			33	1
20	1			33	1
20	1			34	1
21	1			35	1
21	1			35	1
21	1			35	1
21	1			38	1
22	1			38	1
22	1			39	1
24	1			40	1
24	1			40	1
24	1			42	1
28	1			45	1
31	1			45	1

[truncated: 5 more sheets: carb 2, glp-1 egg or L4 shift 1, glp-1 egg or L4 shift 2, ced-1 1, ced-1 2]
